# Supplementary material for: High-speed cryo-microscopy reveals that ice-nucleating proteins of Pseudomonas syringae trigger freezing at hydrophobic interfaces
Source: Sci Adv. 2024 Jul 3;10(27):eadn6606. doi: 10.1126/sciadv.adn6606 (PMC11221516; doi:10.1126/sciadv.adn6606)
Supplement: Supplementary file 2 — Movies S1 to S9 [file sciadv.adn6606_movies_s1_to_s9.zip]

Archive with 9 entries (9 files):
- adn6606_Movie_S1.mp4
- adn6606_Movie_S2.mp4
- adn6606_Movie_S3.mp4
- adn6606_Movie_S4.mp4
- adn6606_Movie_S5.mp4
- adn6606_Movie_S6.mp4
- adn6606_Movie_S7.mp4
- adn6606_Movie_S8.mp4
- adn6606_Movie_S9.mp4
